# Supplementary material for: Arctic speleothems reveal nearly permafrost-free Northern Hemisphere in the late Miocene
Source: Nat Commun. 2025 Jul 1;16:5483. doi: 10.1038/s41467-025-60381-5 (PMC12216010; doi:10.1038/s41467-025-60381-5)
Supplement: Supplementary file 2 — Source Data 1 [file 41467_2025_60381_MOESM2_ESM.xlsx]

## Sheet: Sheet1
Sample ID	238U/206Pb	+	-	208Pb/206Pb	+	-	rho(238U/206Pb-208Pb/206Pb)	model com. 208Pb/206Pb	+	-	model initial 234U/238U	+	-	Model age (238U/206Pb)	+	-	235U/207Pb	+	-	208Pb/207Pb	+	-	rho(235U/207Pb-208Pb/207Pb)	model com. 208Pb/207Pb	+	-	model 238U/235U	+	-	Model age (235U/207Pb)	+	-	207Pb/206Pb	+	-	Spike 204Pb proportion	Sample 206Pb proportion	Sample 207Pb proportion	Sample 208Pb proportion	Estimated initial (234U/238U)	+	-	U conc (PPM)
STBB-4-3 B1	598.295	7.74408	7.64244	0.128312	0.00532643	0.00262353	-0.0682057	1.855	0.0130217	0.0128998	0.0002952	3.02279e-13	3.19212e-13	8.5817e+06	125150	134649	51.7217	1.65547	1.33884	1.52865	0.0805613	0.0678647	0.660994	2.44689	0.0249174	0.0264312	137.749	0.193724	0.208715	7.38814e+06	753286	762233	0.0839833	0.00262472	0.00259105	0.998446	0.99136	0.985326	0.980866	8.74109	2.13843	2.20333	2.83457
STBB-4-3 B2	536.556	13.8286	13.9889	0.291177	0.00795798	0.00567554	0.115202	1.85494	0.0138187	0.0121157	0.0002952	2.95057e-13	3.02666e-13	8.68165e+06	272980	257182	25.643	1.06413	0.937892	1.9176	0.0815341	0.0789017	0.688227	2.44811	0.0247512	0.0249522	137.751	0.188889	0.208358	8.6003e+06	1.62599e+06	1.60322e+06	0.151919	0.00668338	0.0066633	0.995932	0.992558	0.992991	0.992651	5.60174	4.79602	4.82522	2.9551
STBB-4-3 C	563.16	12.3055	11.6006	0.239311	0.00572598	0.00353243	0.0717899	1.85488	0.0122598	0.012094	0.0002952	2.85157e-13	2.75303e-13	8.52307e+06	212552	225128	31.3633	0.961147	0.950194	1.83645	0.0837576	0.0741252	0.768127	2.44755	0.025976	0.0263324	137.745	0.211641	0.209112	8.10359e+06	1.24288e+06	1.28866e+06	0.130376	0.00479072	0.0046163	0.99732	0.990622	0.989705	0.988746	6.55474	3.90878	3.72198	2.45629
STBB-4-3 C	568.421	17.3953	17.8821	0.234969	0.00394646	0.00429533	-0.0831695	1.85485	0.0124359	0.013909	0.0002952	2.82313e-13	3.02763e-13	8.45876e+06	317383	301536	32.635	1.26822	1.23598	1.85866	0.104719	0.0993764	0.734545	2.44636	0.0235437	0.0236909	137.747	0.197651	0.191792	7.50291e+06	1.51944e+06	1.52193e+06	0.126482	0.00648433	0.00644705	0.997409	0.990539	0.989285	0.988432	8.06844	4.95646	4.79243	2.45722
STBB-4-3 D-E	318.738	5.2402	10.3361	0.899962	0.00937811	0.00954516	-0.05401	1.85519	0.0128498	0.0128317	0.0002952	3.07278e-13	3.08683e-13	8.96729e+06	338088	216688	5.99275	0.15458	0.130385	2.33186	0.0746067	0.0710989	0.584475	2.44662	0.027015	0.0255741	137.746	0.190223	0.203652	7.97288e+06	5.16486e+06	5.48756e+06	0.386041	0.0102437	0.0114542	0.98929	0.991275	0.996741	0.997206	8.16632	16.3447	14.4557	1.49519
STBB-4-3 D-E	308.923	8.1125	13.3785	0.90735	0.0108922	0.0108709	0.0782596	1.85511	0.013205	0.0127287	0.0002952	2.89175e-13	2.84371e-13	9.21637e+06	490789	355587	5.86223	0.151787	0.140793	2.37345	0.0954519	0.0864176	0.357848	2.44655	0.0251869	0.0231936	137.752	0.198228	0.202975	nan	nan	nan	0.382406	0.0134341	0.0144575	0.988875	0.991525	0.996802	0.997294	nan	nan	nan	1.49233
STBB-4-3 F2	552.23	9.52462	10.3382	0.210938	0.00764394	0.00661986	-0.166565	1.85501	0.013225	0.0121877	0.0002952	3.03595e-13	2.87778e-13	8.8986e+06	200407	174324	33.9904	1.0923	1.223	1.78785	0.112476	0.0855195	0.618457	2.44649	0.0250853	0.0252135	137.748	0.18506	0.196594	8.06722e+06	1.18438e+06	1.59962e+06	0.117983	0.00409806	0.00383391	0.997667	0.990512	0.988486	0.987097	7.72221	4.6013	3.44368	2.38069
STBB-4-3 F2	556.156	6.13946	6.46914	0.209702	0.00394837	0.00300272	0.0599501	1.855	0.0124243	0.0133005	0.0002952	3.00502e-13	3.07313e-13	8.8324e+06	124764	108852	33.5847	0.883056	1.07412	1.74412	0.074395	0.059463	0.89847	2.44727	0.0258333	0.025693	137.752	0.191301	0.188707	8.7046e+06	1.07209e+06	1.12573e+06	0.120235	0.00444978	0.00327186	0.99771	0.990472	0.988663	0.987011	5.73674	3.18796	3.19015	2.38704
STBB-I-12 B	138.964	3.01227	2.87388	1.4927	0.022213	0.0244378	0.0178835	1.85517	0.0123966	0.0125296	0.0002952	2.88108e-13	2.95348e-13	7.61795e+06	650409	651256	1.64989	0.0365511	0.041988	2.44072	0.0799608	0.0675606	0.572797	2.44757	0.0234219	0.0237318	137.746	0.209278	0.186957	nan	nan	nan	0.611531	0.0167386	0.0153254	0.987291	0.98787	0.997138	0.997643	nan	nan	nan	0.46722
STBB-I-12 L1	409.642	7.00389	10.3975	0.722658	0.0248805	0.0153221	0.479326	1.85515	0.0126133	0.0124652	0.0002952	2.92402e-13	2.82815e-13	8.15965e+06	350365	300128	9.16808	0.459503	0.449783	2.2288	0.106595	0.10541	0.879145	2.44739	0.0250497	0.0250614	137.748	0.193932	0.198808	9.95804e+06	5.53842e+06	5.35899e+06	0.324582	0.0186972	0.01881	0.991932	0.990774	0.995903	0.996305	0.295598	15.3495	15.6524	1.81643
STBB-I-12 L1	395.187	5.07769	5.78071	0.755835	0.0761372	0.0268883	-0.109035	1.85487	0.0134357	0.012179	0.0002952	2.94699e-13	3.26356e-13	8.21439e+06	319716	579307	8.82207	0.403449	0.698463	2.32415	0.118839	0.144548	0.253731	2.44667	0.0244468	0.025553	137.747	0.207289	0.216653	nan	nan	nan	0.325558	0.0307136	0.0144072	0.99125	0.991082	0.996048	0.996587	nan	nan	nan	1.81342
STBB-I-12 M	123.335	2.3695	2.40048	1.2329	0.012738	0.0133191	0.0344147	1.85539	0.0127819	0.0136669	0.0002952	2.74388e-13	2.94974e-13	1.60734e+07	551706	568944	1.72517	0.041768	0.0399502	2.37513	0.0704719	0.0537802	0.64265	2.4468	0.0244932	0.0222619	137.751	0.202668	0.198302	nan	nan	nan	0.519159	0.0115827	0.015548	0.956811	0.997127	0.999208	0.99933	nan	nan	nan	1.76757
STBB-I-12 N-O	164.634	4.84626	5.95631	1.24242	0.0197651	0.0203386	-0.154507	1.85487	0.013378	0.0134465	0.0002952	2.85381e-13	2.93034e-13	1.14771e+07	637572	530867	2.26538	0.0710548	0.0635296	2.35635	0.101726	0.104805	0.500435	2.44673	0.0238625	0.027251	137.752	0.199754	0.208594	nan	nan	nan	0.527503	0.0208594	0.0208734	0.959214	0.996907	0.999158	0.999284	nan	nan	nan	2.19097
STBB-I-2 B	398.788	10.6793	9.47397	0.762654	0.0247407	0.0166383	-0.0665741	1.8548	0.0124951	0.013008	0.0002952	2.79979e-13	2.65443e-13	8.07107e+06	266856	303174	8.99106	0.342529	0.324782	2.3674	0.12623	0.0705454	0.538451	2.44705	0.0248025	0.0231817	137.75	0.192134	0.195744	nan	nan	nan	0.322312	0.00924217	0.0161838	0.99534	0.983059	0.992387	0.993534	nan	nan	nan	0.955553
STBB-I-2 C2	549.852	6.8607	7.36956	0.291429	0.0288013	0.00965398	-0.103549	1.85504	0.0117713	0.012955	0.0002952	2.8854e-13	2.86581e-13	8.43317e+06	156802	178906	26.072	1.00694	1.15505	1.90493	0.113825	0.0837968	0.116743	2.44648	0.0236378	0.0245435	137.745	0.194636	0.202158	8.62851e+06	1.44868e+06	1.64664e+06	0.153144	0.00672762	0.00515678	0.998708	0.976873	0.978358	0.977117	4.82214	4.35074	4.13925	0.95892
STBB-I-5 A2	64.369	1.58656	1.84194	1.68562	0.0230646	0.0237592	0.0134815	1.85474	0.012726	0.012746	0.0002952	3.04864e-13	3.07464e-13	7.68776e+06	1.4566e+06	1.40814e+06	0.686066	0.0229633	0.0237906	2.47516	0.0897651	0.0822282	0.63945	2.44686	0.0274107	0.0256529	137.753	0.207314	0.199129	nan	nan	nan	0.681177	0.0219471	0.0231618	0.942444	0.997091	0.999386	0.999501	nan	nan	nan	0.910947
STBB-I-5 A3/A2	45.5815	0.991102	1.48465	1.72148	0.0152414	0.0143027	0.030868	1.85495	0.013051	0.0134746	0.0002952	2.77509e-13	2.94685e-13	8.72771e+06	1.56911e+06	1.49983e+06	0.465732	0.0165223	0.0147729	2.42346	0.0601841	0.0433398	0.492762	2.44657	0.0253871	0.0259831	137.747	0.195866	0.200117	nan	nan	nan	0.710446	0.0114392	0.0164503	0.92408	0.997776	0.999551	0.999628	nan	nan	nan	0.844562
STBB-I-5 C	395.333	6.9025	6.59049	0.628254	0.00729279	0.00885471	-0.216674	1.85496	0.0126124	0.0126882	0.0002952	2.89444e-13	2.79183e-13	9.33601e+06	176962	200274	9.92011	0.248708	0.207092	2.1715	0.0746978	0.0640239	0.665226	2.44694	0.0233317	0.0237666	137.747	0.198636	0.205544	1.15136e+07	2.92223e+06	3.38075e+06	0.289348	0.00713213	0.00820657	0.996933	0.979083	0.989553	0.990316	-0.774414	9.73614	8.45207	0.764203
STBB-I-5 F2	258.657	7.58317	9.13336	1.01578	0.0194713	0.0170744	-0.0303853	1.85513	0.0124148	0.0129521	0.0002952	2.8717e-13	2.80742e-13	9.83017e+06	469993	447891	4.35387	0.171956	0.292605	2.35616	0.0925618	0.165992	0.760012	2.44679	0.0240825	0.0246962	137.743	0.211499	0.189199	nan	nan	nan	0.431467	0.03335	0.01875	0.992004	0.986858	0.995608	0.996247	nan	nan	nan	0.801977
STBB-I-5 F3	202.393	6.27324	8.09884	1.16642	0.0250366	0.0261345	-0.0286434	1.85491	0.013057	0.0129411	0.0002952	2.92896e-13	2.82618e-13	1.03784e+07	594076	627970	3.01207	0.202835	0.190787	2.39291	0.181581	0.18391	0.87371	2.44732	0.0240038	0.0227197	137.745	0.203426	0.191426	nan	nan	nan	0.488233	0.0380368	0.0355351	0.984327	0.992316	0.99773	0.998099	nan	nan	nan	1.0791
STBB-I-5 F4	265.345	4.48523	4.89261	0.994261	0.0132668	0.0200456	-0.0835315	1.85546	0.0123559	0.0127136	0.0002952	3.05089e-13	3.06907e-13	9.82768e+06	325787	278073	4.41584	0.149281	0.102271	2.27965	0.0686608	0.0710918	0.66124	2.44666	0.0257383	0.0242047	137.746	0.193633	0.193145	1.56366e+07	7.31623e+06	7.36255e+06	0.436258	0.0134931	0.0157915	0.987073	0.99203	0.997368	0.997679	-11.0136	21.0389	21.2875	1.36368
STBB-I-5 F5	188.188	2.62389	2.60764	1.18123	0.0122404	0.0123539	-0.0728355	1.85487	0.0134461	0.0132223	0.0002952	2.94646e-13	3.08077e-13	1.0989e+07	332178	318516	2.68493	0.0621336	0.0974819	2.32095	0.0642197	0.071808	0.812567	2.44667	0.0259698	0.0252596	137.753	0.193021	0.192692	nan	nan	nan	0.50898	0.0165555	0.0130869	0.982483	0.993057	0.99804	0.998303	nan	nan	nan	1.11131
STBB-I-5 F6	183.254	4.57561	4.46707	1.17462	0.0194929	0.019315	-0.0136112	1.8547	0.0120738	0.013203	0.0002952	2.86282e-13	2.97638e-13	1.14469e+07	535305	512172	2.71699	0.114467	0.171526	2.39865	0.114012	0.152501	0.845191	2.4473	0.0248089	0.0269794	137.753	0.194261	0.200366	nan	nan	nan	0.48996	0.030336	0.0214148	0.979163	0.99423	0.998302	0.99858	nan	nan	nan	1.30383
STBB-I-6-2 E	31.5105	1.32846	1.69574	1.6352	0.0280444	0.0280379	-0.0181435	1.85543	0.0127977	0.0125372	0.0002952	2.962e-13	2.9172e-13	2.2815e+07	3.6018e+06	3.5086e+06	0.342957	0.0153475	0.0208506	2.45182	0.0943839	0.106038	0.444398	2.44736	0.0235929	0.0266684	137.752	0.198873	0.191382	nan	nan	nan	0.667107	0.0282998	0.023414	0.875011	0.998797	0.999741	0.999789	nan	nan	nan	1.08001
STBB-I-6-2 F	48.028	1.57387	2.04543	1.59301	0.0233712	0.0244646	-0.0825441	1.85483	0.0139734	0.0127468	0.0002952	2.86968e-13	2.96908e-13	1.74916e+07	1.99943e+06	1.89026e+06	0.520624	0.0184769	0.0233149	2.3794	0.0838486	0.0886259	0.425212	2.44696	0.0238971	0.0234292	137.749	0.198068	0.202579	nan	nan	nan	0.669671	0.0224156	0.0214466	0.906336	0.998374	0.999652	0.999707	nan	nan	nan	1.21755
STBB-I-6-2 H	142.937	5.24884	8.79738	1.43955	0.0242429	0.0253828	-0.0194988	1.8552	0.0129036	0.0127145	0.0002952	2.70264e-13	2.92379e-13	8.66549e+06	857362	746240	1.75715	0.0541178	0.0678359	2.43949	0.103741	0.0987801	0.0437298	2.44629	0.0248479	0.0243056	137.752	0.20115	0.191779	nan	nan	nan	0.590274	0.0219515	0.0215576	0.984115	0.990622	0.997703	0.998119	nan	nan	nan	0.623367
STBB-I-6-2 H	132.299	6.8889	7.8964	1.48893	0.0417601	0.0434146	-0.0771784	1.85517	0.0129369	0.0125691	0.0002952	2.76991e-13	2.96857e-13	8.17989e+06	1.34121e+06	1.25003e+06	1.61363	0.173725	0.154199	2.50629	0.300315	0.308649	0.840747	2.44629	0.0271918	0.0238158	137.749	0.1933	0.203167	nan	nan	nan	0.596079	0.0752111	0.0629275	0.98243	0.991325	0.997904	0.998315	nan	nan	nan	0.624262
STBB-I-6-2 J	338.484	7.42687	13.94	0.885197	0.019574	0.0130299	-0.255726	1.85491	0.0127316	0.0132107	0.0002952	2.96761e-13	2.95973e-13	8.51226e+06	348335	313793	6.49269	0.217903	0.237386	2.34027	0.0984189	0.0874215	0.463164	2.4471	0.0249801	0.0266163	137.752	0.196527	0.209267	nan	nan	nan	0.378479	0.0136463	0.0152884	0.993156	0.986544	0.994866	0.995595	nan	nan	nan	1.02482
STBB-I-6-2 K	391.579	7.6673	11.5289	0.738911	0.0115131	0.0126764	-0.17172	1.8549	0.0124385	0.0128495	0.0002952	2.88315e-13	3.01935e-13	8.46002e+06	266754	221662	9.06605	0.355967	0.433804	2.35699	0.119043	0.118757	0.836261	2.44763	0.0241474	0.0255112	137.75	0.203507	0.196774	nan	nan	nan	0.31373	0.0157564	0.0152459	0.994659	0.985729	0.993441	0.994409	nan	nan	nan	1.11677
STBB-I-6-2 L	407.069	8.07025	13.7653	0.72699	0.0173069	0.014912	-0.10392	1.85489	0.0128468	0.0129095	0.0002952	3.05953e-13	2.75463e-13	8.18496e+06	300746	239361	9.20688	0.398615	0.402873	2.2668	0.116615	0.141568	0.754653	2.44635	0.0251179	0.0240816	137.745	0.213542	0.185383	8.15167e+06	6.87206e+06	5.62322e+06	0.320924	0.016777	0.0132915	0.994807	0.98543	0.993444	0.994184	5.46653	16.1967	19.21	1.13678
STBB-II-1 bottom	459.285	5.61167	5.71667	0.427612	0.00404149	0.00369558	0.0563233	1.85481	0.0134109	0.0126568	0.0002952	2.94115e-13	2.91906e-13	9.35088e+06	149085	138565	16.4081	0.277705	0.284497	2.10464	0.0491134	0.0513618	0.792568	2.44755	0.0257927	0.0243919	137.752	0.208763	0.20562	8.68341e+06	1.52814e+06	1.42266e+06	0.203199	0.00468497	0.00408063	0.993615	0.992989	0.995056	0.995282	7.25705	4.28684	4.49039	2.686
STBB-II-1 top	458.575	10.5771	9.21494	0.326051	0.00471072	0.00545335	-0.0301282	1.85493	0.0136279	0.0129168	0.0002952	3.06932e-13	3.04467e-13	1.01373e+07	239567	270867	20.3286	0.482044	0.504834	1.99108	0.0627923	0.0684369	0.639694	2.44718	0.0241414	0.0256326	137.748	0.193325	0.196703	9.31918e+06	1.66054e+06	1.48306e+06	0.163753	0.00593411	0.0044653	0.996843	0.989125	0.990498	0.990408	7.68357	4.4457	5.10658	1.72228
Sample ID	238U/206Pb	+	-	208Pb/206Pb	+	-	rho(238U/206Pb-208Pb/206Pb)	model com. 208Pb/206Pb	+	-	model initial 234U/238U	+	-	Model age (238U/206Pb)	+	-	235U/207Pb	+	-	208Pb/207Pb	+	-	rho(235U/207Pb-208Pb/207Pb)	model com. 208Pb/207Pb	+	-	model 238U/235U	+	-	Model age (235U/207Pb)	+	-	207Pb/206Pb	+	-	Spike 204Pb proportion	Sample 206Pb proportion	Sample 207Pb proportion	Sample 208Pb proportion	Estimated initial (234U/238U)	+	-	U conc (PPM)
STBB-II-7 F	441.706	8.62892	7.79852	0.560332	0.0081548	0.00823352	-0.177065	1.85491	0.0134473	0.0130625	0.0002952	3.10411e-13	2.99498e-13	8.7383e+06	193291	190371	12.7536	0.303716	0.311876	2.22864	0.0872694	0.0795476	0.735727	2.44656	0.0242015	0.0249788	137.752	0.190678	0.214297	7.12165e+06	2.97451e+06	3.13832e+06	0.251464	0.00820056	0.00763098	0.992666	0.992044	0.99545	0.995908	9.93985	9.03122	8.66888	2.27428
STBB-II-7 G	490.358	8.40936	8.41817	0.416471	0.00787328	0.00606214	0.166811	1.85469	0.0127726	0.0121327	0.0002952	2.86329e-13	2.94899e-13	8.74609e+06	196760	180979	17.6442	0.379012	0.790241	2.06415	0.0629133	0.096593	0.818653	2.44673	0.0239954	0.0241263	137.753	0.192927	0.213165	9.01433e+06	2.84079e+06	1.67488e+06	0.201859	0.00789433	0.00531729	0.993928	0.992857	0.994909	0.995071	4.60353	4.74439	7.8409	2.81399
STBB-II-9 D (1)	364.715	6.49971	6.1729	0.686403	0.00983049	0.0094581	0.0608809	1.85499	0.0136294	0.0124885	0.0002952	3.00409e-13	2.85457e-13	9.68602e+06	225193	239263	8.44382	0.194552	0.223972	2.18894	0.0706192	0.0644554	0.668362	2.44638	0.0269706	0.0256624	137.751	0.195257	0.19992	1.26331e+07	3.68552e+06	3.73702e+06	0.313634	0.00984079	0.0100182	0.988373	0.993911	0.997209	0.997448	-2.95014	10.4789	10.6467	2.45784
STBB-II-9 I (1)	321.206	5.66311	5.92071	0.772082	0.0126373	0.0126106	-0.0589652	1.85501	0.0125189	0.0137215	0.0002952	2.69749e-13	2.94684e-13	1.02659e+07	268723	254497	6.8363	0.140559	0.135139	2.26325	0.0796761	0.0629609	0.54132	2.44631	0.0251002	0.0234104	137.752	0.222945	0.20337	1.10967e+07	4.34451e+06	4.71953e+06	0.341163	0.00798015	0.00928361	0.985195	0.994576	0.997713	0.997974	3.02472	13.8742	11.908	2.43206
STBB-II-9 J-K (1)	307.507	4.57955	4.35703	0.796437	0.0084531	0.00877879	0.0625869	1.85486	0.0125065	0.0137652	0.0002952	2.85062e-13	3.00538e-13	1.05118e+07	203884	223914	6.57128	0.153971	0.202483	2.34428	0.0696253	0.0843352	0.846728	2.44699	0.0249988	0.0247548	137.747	0.203423	0.203548	nan	nan	nan	0.339792	0.0117753	0.00928432	0.984839	0.994557	0.997702	0.998029	nan	nan	nan	2.31987
STBB-4-5 B	419.546	7.78056	11.9662	0.599762	0.0150484	0.0102564	-0.0564731	1.85488	0.0126925	0.0136149	0.0002952	2.85617e-13	3.06771e-13	8.9499e+06	304540	238721	11.0574	0.230454	0.2361	2.17872	0.0857759	0.085106	0.64609	2.4462	0.0250896	0.0234266	137.75	0.202604	0.20128	1.0048e+07	3.45838e+06	3.51593e+06	0.27548	0.00792323	0.00997754	0.991424	0.992744	0.996211	0.996512	2.26313	10.3931	9.81771	2.37004
STBB-4-5 C	45.7728	1.87346	2.37364	1.72499	0.0201373	0.0190641	-0.0261529	1.855	0.0123502	0.0129541	0.0002952	2.78449e-13	3.01454e-13	8.43105e+06	1.75295e+06	1.88487e+06	0.464728	0.0201387	0.0252226	2.41237	0.0690602	0.0598729	0.294695	2.44751	0.0242654	0.0259323	137.747	0.206563	0.204973	nan	nan	nan	0.715174	0.0170718	0.0204582	0.872887	0.998743	0.999748	0.999791	nan	nan	nan	1.50161
STBB-4-5 D	67.2416	2.72179	3.45366	1.66046	0.0243684	0.0252802	-0.00296238	1.8548	0.0121034	0.0125461	0.0002952	3.03887e-13	3.06386e-13	8.60741e+06	1.40513e+06	1.55468e+06	0.727273	0.0382217	0.0398186	2.47506	0.102331	0.100719	0.480995	2.44661	0.0254683	0.0237028	137.745	0.2004	0.196045	nan	nan	nan	0.671178	0.0263433	0.0259454	0.892453	0.998543	0.999689	0.999748	nan	nan	nan	1.90347
STBB-4-5 E	235.796	4.93908	4.83778	1.15788	0.0190738	0.0187841	-0.10396	1.85504	0.0124387	0.013219	0.0002952	2.83698e-13	2.87783e-13	8.8269e+06	323709	328963	3.47115	0.0968707	0.104652	2.34789	0.0714733	0.0684927	0.538424	2.44688	0.0257737	0.0239149	137.754	0.19277	0.183471	nan	nan	nan	0.493206	0.0140228	0.0122243	0.967673	0.996362	0.998941	0.999093	nan	nan	nan	2.66646
STBB-4-5 F	196.99	4.32082	4.42093	1.27422	0.0166395	0.0170741	0.0372609	1.85474	0.0134275	0.0120415	0.0002952	3.01142e-13	2.72559e-13	8.79647e+06	407130	412808	2.75292	0.0911045	0.0794103	2.45359	0.0818584	0.0911304	0.705527	2.4469	0.026141	0.0250424	137.749	0.188415	0.209609	nan	nan	nan	0.519462	0.0169254	0.0141219	0.963769	0.996469	0.999027	0.9992	nan	nan	nan	2.29597
STBB-4-5 G	263.596	6.63741	8.00051	1.08059	0.0198053	0.0201419	-0.0143166	1.85475	0.0126431	0.0123722	0.0002952	2.89819e-13	2.88469e-13	8.7627e+06	385320	360376	4.21134	0.124502	0.18703	2.37873	0.124457	0.16082	0.792737	2.44701	0.0246654	0.0246837	137.745	0.206787	0.201227	nan	nan	nan	0.454591	0.024326	0.0214618	0.974982	0.995566	0.998597	0.998815	nan	nan	nan	2.44362
STBB-4-5 H-I	355.976	31.8091	10.1571	0.813366	0.0130034	0.0139439	0.0653653	1.85518	0.0131577	0.0128317	0.0002952	2.8299e-13	2.98232e-13	8.7272e+06	363854	850727	7.256	0.717371	0.233772	2.28403	0.0793761	0.0780832	0.440862	2.44638	0.0271915	0.0259803	137.751	0.202049	0.210328	9.31415e+06	4.66195e+06	4.84406e+06	0.356205	0.0091368	0.00994078	0.982732	0.995146	0.99804	0.998281	3.68151	13.8146	13.1201	3.01293
STBB-II-8 D (1)	630.29	18.423	11.2577	0.0154319	0.000500467	0.000522406	0.0669853	1.85483	0.0132185	0.0135714	0.0002952	3.01141e-13	2.93029e-13	8.69558e+06	182196	289437	100.098	3.88774	3.62638	0.337502	0.0165524	0.0171376	0.607348	2.44739	0.0233625	0.0250974	137.75	0.207099	0.206671	8.75642e+06	374989	363707	0.0457243	0.00172309	0.001371	0.999835	0.990246	0.969952	0.844795	5.19381	0.8609	1.1166	2.64215
STBB-II-8 D (2)	639.563	12.6399	12.5549	0.00976874	0.000615185	0.000611797	0.106903	1.8551	0.0137212	0.0135768	0.0002952	3.07077e-13	3.2112e-13	8.57936e+06	199710	195128	105.628	4.4441	3.44915	0.222295	0.015673	0.014753	0.502851	2.44703	0.0245205	0.0236961	137.751	0.201439	0.196917	8.75249e+06	327506	396533	0.0439654	0.00161666	0.00187798	0.999898	0.989928	0.967829	0.769586	4.8825	1.20681	1.00253	2.59564
STBB-II-8 D (2)	625.243	11.8806	11.1569	0.0102608	0.00045331	0.000519953	-0.176322	1.85472	0.0129642	0.0123179	0.0002952	2.79949e-13	2.84249e-13	8.80576e+06	184074	190908	105.111	3.75863	3.13525	0.237664	0.0146052	0.0151455	0.526854	2.44694	0.0250277	0.0237643	137.75	0.199815	0.195351	8.73343e+06	301612	337274	0.0431908	0.00158054	0.00166997	0.999891	0.990194	0.968149	0.782665	5.57577	1.06756	1.06113	2.60711
STBB-II-8 F (1)	626.542	11.2455	10.9872	0.0290972	0.0010864	0.00102768	0.143572	1.85505	0.0135034	0.0133794	0.0002952	3.08555e-13	2.95128e-13	8.68016e+06	179094	176850	88.6314	3.9493	2.41698	0.567252	0.0293456	0.028179	0.636269	2.44695	0.0250169	0.0241601	137.75	0.198952	0.18831	8.8115e+06	352054	436579	0.0513298	0.00168057	0.00232464	0.999744	0.988159	0.967563	0.894169	4.99853	1.35501	1.13585	2.1589
STBB-II-8 F (2)	634.972	13.5646	13.0926	0.0162049	0.000665106	0.000698918	-0.207312	1.85502	0.0126546	0.0123794	0.0002952	2.86641e-13	2.98126e-13	8.6166e+06	210828	211413	99.7242	4.62627	7.45307	0.350271	0.025996	0.0239871	0.741003	2.44644	0.0248502	0.0247762	137.744	0.204522	0.196387	8.74282e+06	774507	461003	0.0462738	0.00358349	0.00231211	0.999834	0.98984	0.969183	0.845724	5.00955	1.5042	2.134	2.55419
STBB-II-8 G (1)	624.388	11.1421	10.889	0.0358142	0.00127594	0.000931406	-0.0961858	1.85467	0.012358	0.0127064	0.0002952	3.10095e-13	2.83464e-13	8.67765e+06	180170	176496	84.1867	2.3098	3.19529	0.665297	0.0287674	0.0323127	0.654819	2.44671	0.0256944	0.0257994	137.751	0.191924	0.210743	8.79189e+06	490265	320221	0.0538551	0.002111	0.00166451	0.999641	0.989565	0.972725	0.922069	5.04373	1.08883	1.39605	2.445
STBB-II-8 G (1)	615.319	11.0778	11.0217	0.0360022	0.00099958	0.00161675	0.0613821	1.85497	0.0142953	0.0140002	0.0002952	2.95831e-13	2.78506e-13	8.82572e+06	187050	179696	82.0632	3.62672	3.26657	0.661173	0.036371	0.0358754	0.72296	2.44709	0.0257988	0.0246148	137.746	0.195971	0.191547	9.04114e+06	513037	533925	0.0544553	0.00236554	0.00250022	0.999635	0.989699	0.973335	0.923202	4.76112	1.64656	1.56765	2.44104
STBB-II-8 G (2)	618.585	10.7783	10.4274	0.0444426	0.00256787	0.00139794	0.130482	1.85501	0.0134516	0.0128313	0.0002952	2.99481e-13	2.8693e-13	8.72404e+06	178338	180821	80.7202	2.10261	3.24507	0.798655	0.0451745	0.0333142	0.471586	2.44756	0.0257324	0.0262601	137.75	0.201241	0.193457	8.48519e+06	515943	333912	0.0556543	0.00228237	0.00168622	0.999547	0.989801	0.974206	0.937512	6.03903	1.10568	1.4504	2.47881
STBB-II-2 C	620.89	7.38013	7.99603	0.0230456	0.00139693	0.000757227	0.157545	1.85514	0.0135556	0.013572	0.0002952	2.93067e-13	3.11558e-13	8.80557e+06	134791	120541	96.2675	4.0461	3.47131	0.492243	0.0298096	0.0191473	0.408573	2.4466	0.0253603	0.0256504	137.748	0.198651	0.209443	8.43931e+06	352631	394775	0.0468328	0.00192854	0.00193543	0.999837	0.985309	0.956259	0.843515	6.40511	1.20099	1.09539	1.71951
STBB-II-2 C	627.246	10.6356	9.7999	0.0231638	0.00173884	0.00163122	0.0783558	1.8552	0.0138345	0.0132629	0.0002952	2.83305e-13	2.85886e-13	8.70149e+06	163154	168209	98.5278	3.12961	3.77069	0.500951	0.0274921	0.0264964	-0.0261335	2.44753	0.023773	0.0239624	137.754	0.199928	0.206718	8.21412e+06	344893	307308	0.0462375	0.00179779	0.00160531	0.999835	0.985313	0.955896	0.843655	6.74268	0.970325	0.953389	1.73752
STBB-II-2 C mid	621.749	10.3491	10.0872	0.0231717	0.000774104	0.00123912	-0.166492	1.85488	0.0129462	0.0121927	0.0002952	2.90134e-13	3.01956e-13	8.79115e+06	165033	167511	92.8813	2.21418	2.57449	0.476794	0.0232517	0.0317036	0.554106	2.44727	0.0244167	0.0243534	137.75	0.189645	0.203039	8.8131e+06	347017	275807	0.0486075	0.00155931	0.00142755	0.99982	0.986507	0.961185	0.854936	5.30407	0.995409	1.08203	1.87691
STBB-II-2 C recleaned	620.049	10.9036	10.2763	0.0310037	0.00133247	0.00102169	-0.0464463	1.85498	0.0124891	0.0125246	0.0002952	2.74171e-13	2.99657e-13	8.77527e+06	170755	175904	87.5957	2.78541	2.54457	0.603773	0.0305401	0.0357965	0.633609	2.44701	0.0239583	0.0263724	137.751	0.217228	0.202033	8.7416e+06	410416	344502	0.051383	0.00173999	0.00152415	0.999781	0.985268	0.959928	0.878482	5.46969	0.986518	1.25486	1.71233
STBB-II-2 C recleaned	629.924	9.23426	9.33929	0.0262192	0.00345792	0.00133879	0.0209656	1.85507	0.0131532	0.0130614	0.0002952	3.02736e-13	2.97084e-13	8.64117e+06	150903	145325	90.922	2.61765	3.48117	0.521731	0.0603227	0.0420156	0.219481	2.4471	0.0258805	0.0252948	137.751	0.214716	0.207398	8.79132e+06	540262	259812	0.050308	0.00222601	0.00157962	0.999818	0.985078	0.958678	0.857695	4.94419	0.893384	1.63584	1.71708
STBB-II-2 C top	630.569	8.6269	7.93355	0.0249267	0.000963421	0.00109158	0.0114757	1.85512	0.013087	0.0135733	0.0002952	2.9779e-13	2.85644e-13	8.63827e+06	129890	135804	93.4182	4.2796	2.78215	0.508805	0.0264819	0.0268255	0.658634	2.44724	0.0257195	0.0271745	137.752	0.2071	0.207243	8.62273e+06	351606	464553	0.0490107	0.0017098	0.00205777	0.999798	0.98714	0.963364	0.869243	5.41545	1.32158	1.15359	1.99864
STBB-II-2 C top	626.961	7.77828	7.48498	0.0215696	0.00120174	0.00112979	0.034973	1.855	0.013198	0.0131802	0.0002952	3.04712e-13	3.01272e-13	8.71471e+06	121874	127233	94.1485	3.28695	2.49956	0.446034	0.0217825	0.0187325	-0.171061	2.44647	0.0243698	0.0250878	137.749	0.194138	0.187267	8.82805e+06	257978	287003	0.0483573	0.00151581	0.00186132	0.999823	0.987271	0.963126	0.853558	5.04855	0.98908	0.857133	2.00778
STBB-II-2 C top	624.655	8.60343	8.71953	0.0268129	0.000900109	0.000612095	0.0513637	1.85486	0.0137773	0.0131388	0.0002952	3.02805e-13	3.19861e-13	8.72312e+06	142586	136333	90.74	2.26803	2.65911	0.536541	0.0221944	0.0192839	0.643527	2.44725	0.0247132	0.0249224	137.748	0.211621	0.198716	8.74783e+06	342361	292083	0.0499947	0.00160439	0.00170475	0.999781	0.987266	0.964276	0.878568	5.29358	1.15146	1.01119	1.99977
STBB-II-2 C top	621.532	8.70697	8.57489	0.0204606	0.000799303	0.00102473	-0.0856049	1.85491	0.0127729	0.0124251	0.0002952	2.82431e-13	3.04222e-13	8.80965e+06	141099	143151	94.2877	3.35069	2.7451	0.427684	0.0290598	0.0302087	0.770987	2.44744	0.0258761	0.0254438	137.754	0.191812	0.201584	8.89911e+06	342463	401722	0.0478635	0.00165069	0.00182087	0.999831	0.987405	0.963169	0.848067	5.11911	1.25747	1.15374	2.01197
STBB-4-2 E-F	454.624	8.9622	10.8029	0.519745	0.00899816	0.00900946	0.000910093	1.8552	0.013385	0.0124109	0.0002952	2.97651e-13	2.93438e-13	8.75972e+06	269905	210770	13.7244	0.308735	0.351961	2.1609	0.0810363	0.058934	0.475545	2.44779	0.0244718	0.0232018	137.749	0.193285	0.190569	8.68457e+06	2.08058e+06	2.46945e+06	0.240464	0.00758334	0.00618339	0.993292	0.991943	0.995186	0.995536	5.58962	7.25988	6.04	2.31114
STBB-4-2 G2	434.562	5.26634	4.84669	0.580151	0.00575241	0.00547687	-0.0822289	1.85492	0.0128775	0.0132855	0.0002952	2.87268e-13	2.86465e-13	8.74679e+06	117895	133094	11.8106	0.271542	0.455194	2.17148	0.068465	0.0793776	0.904581	2.44695	0.0256525	0.0250471	137.751	0.206894	0.212796	9.69314e+06	3.43938e+06	2.71277e+06	0.267188	0.0109104	0.00687464	0.992918	0.991532	0.995444	0.995781	2.70054	7.58847	9.83469	2.10116
STBB I-1	600.491	4.93883	5.27994	0.0763958	0.00511412	0.00157155	0.165605	1.85494	0.0131348	0.0128176	0.0002952	2.84716e-13	2.92871e-13	8.84461e+06	95020.4	95121.2	63.7941	1.90752	4.99713	1.11796	0.0916189	0.0914977	0.783295	2.44756	0.0253041	0.0239052	137.75	0.200621	0.19492	8.66439e+06	1.36337e+06	724878	0.0683792	0.00584397	0.0021109	0.998811	0.993255	0.986012	0.975108	5.88292	1.98998	3.89663	3.65124
STBB I-1	597.336	5.21555	7.292	0.08061	0.00330012	0.00238364	0.112636	1.85489	0.0123826	0.0131745	0.0002952	2.74104e-13	2.77801e-13	8.87464e+06	133817	95907.1	62.8627	1.18304	1.34711	1.16826	0.0618605	0.0368997	0.438425	2.44679	0.0248614	0.0237035	137.748	0.19762	0.200842	8.45404e+06	373784	521945	0.0689952	0.00174771	0.0018229	0.998736	0.993299	0.986168	0.976499	6.56055	1.50181	1.12064	3.65572
STBB-II-5 B2	551.754	4.91504	6.38989	0.216993	0.00227923	0.00206163	0.00954364	1.85532	0.013642	0.0140632	0.0002952	2.76285e-13	3.01566e-13	8.86891e+06	123746	88868.1	32.5064	0.43987	0.602063	1.76112	0.0326183	0.0360632	0.720016	2.44804	0.0221952	0.0261723	137.757	0.190466	0.198468	8.77571e+06	602652	564923	0.123221	0.0021171	0.00163798	0.998053	0.988401	0.986533	0.984683	5.63529	1.62145	1.73609	1.94125
* Errors are 95% confidence																											Average model age (y) for STBB-II-2, STBB-II-8,STBB-I-1:			8.7016e+06	378651								Average (234U/238U) for STBB-II-2, STBB-II-8,STBB-I-1	5.45737	1.18928
* No. of Monte Carlo cycles: 1000
