# Supplementary material for: Arctic speleothems reveal nearly permafrost-free Northern Hemisphere in the late Miocene
Source: Nat Commun. 2025 Jul 1;16:5483. doi: 10.1038/s41467-025-60381-5 (PMC12216010; doi:10.1038/s41467-025-60381-5)
Supplement: Supplementary file 3 — Source Data 2 [file 41467_2025_60381_MOESM3_ESM.xlsx]

## Sheet: Sheet1
Input	Output	Derived output	Derived output	Derived output
Temperature increase	QGIS output for various temp scenarios	Soil Organic Carbon	15% of total	5% of total
MAAT increase (deg C)	thawed SOC (kg/m^2)	converted to PgC
0	7.95643e+07	79.5643	11.9346	3.97821
2	1.75208e+08	175.208	26.2812	8.76041
4	2.88813e+08	288.813	43.322	14.4407
6	4.05408e+08	405.408	60.8111	20.2704
8	5.07874e+08	507.874	76.1811	25.3937
9	5.58278e+08	558.278	83.7417	27.9139
10	6.05736e+08	605.736	90.8604	30.2868
12	7.26983e+08	726.983	109.047	36.3491
14	8.15217e+08	815.217	122.283	40.7608
16	8.4353e+08	843.53	126.529	42.1765
18	8.54552e+08	854.552	128.183	42.7276
18.9	8.55422e+08	855.422	128.313	42.7711
23.4	8.55943e+08	855.943	128.391	42.7971
